# Supplementary material for: p53 Specifically Binds Triplex DNA In Vitro and in Cells
Source: PLoS One. 2016 Dec 1;11(12):e0167439. doi: 10.1371/journal.pone.0167439 (PMC5131957; doi:10.1371/journal.pone.0167439)
Supplement: S1 Table — (XLSX) [file pone.0167439.s008.xlsx]

## Sheet: List1
S1 Table	Sequences of DNA oligonucleotides, DNA plasmids and primers for ChIP and RT-qPCR
Sequences of DNA oligonucleotides from 5´ to 3´.
Name	Sequence	Label
T; (dT)50	TTTTTTTTTTTTTTTTTTTTTTTTTTTTTTTTTTTTTTTTTTTTTTTTTT
A; (dA)50	AAAAAAAAAAAAAAAAAAAAAAAAAAAAAAAAAAAAAAAAAAAAAAAAAA
A; (dA)50	AAAAAAAAAAAAAAAAAAAAAAAAAAAAAAAAAAAAAAAAAAAAAAAAAA	3´ - Biotin
CON	GACGGTATCGATAAGAGACATGCCTAGACATGCCTCTTGATATCGAATTC
CON	GACGGTATCGATAAGAGACATGCCTAGACATGCCTCTTGATATCGAATTC	3´ - Biotin
CON-R	GAATTCGATATCAAGAGGCATGTCTAGGCATGTCTCTTATCGATACCGTC
NON	GACGGTATCGATAAGGCATCATAGCGCATCATAGCCTTGATATCGAATTC
NON-R	GAATTCGATATCAAGGCTATGATGCGCTATGAGGCCATATCGATACCGTC
CTGloop	GGGGCCTTAGGTACTGCTGCTGCTGCTGCTGCTGCTGCTGCTGCTGATGGTACCGCGG
TAloop	GGGGCCTTAGGTAAAAAAAAAAAAAAAATTTTTTTTTTTTTTTTTTGATGGTACCGCGG
Lock	CCGCGGTACCATTACCTAAGGCCCC
LockB	CCGCGGTACCATTACCTAAGGCCCCcaac	3´ - Biotin
Description of DNA plasmids
Plasmid	Full name	Vector	HindIII insert	EcoRV insert	Reference
BSK	pBSK	pBSK
PGM1	pPGM1	pBSK	AGACATGCCTAGACATGCCT		Palecek et all.,Oncogene, 1997
PGM2	pPGM2	pBSK	AGACATGCCTAGGCATGTCT		Palecek et all.,Oncogene, 2004
BA50	pBSK-(dA)50	pBSK		(dA)50.(dT)50
PA50	pPGM1-(dA)50	pBSK	AGACATGCCTAGACATGCCT	(dA)50.(dT)50
BA34	pBSK-(dAdT)34	pBSK		(dAdT)34
PA34	pPGM1-(dAdT)34	pBSK	AGACATGCCTAGACATGCCT	(dAdT)34
				EcoRI
pA69	pUC19T69	pUC19		(dA)69.(dT)69	Fox, NAR, 1990
Plasmid	Full name	Vector	CON sequence in insert SmaI/Xho I	EcoRV insert
B	pGL3-pBSK	pGL3 promoter
P1	pGL3-pPGM1	pGL3 promoter	AGACATGCCTAGACATGCCT
P2	pGL3-pPGM2	pGL3 promoter	AGACATGCCTAGGCATGTCT
B50	pGL3- pBSK-(dA)50	pGL3 promoter		(dA)50.(dT)50
P50	pGL3- pPGM1-(dA)50	pGL3 promoter	AGACATGCCTAGACATGCCT	(dA)50.(dT)50
P20	pGL3- pPGM1-(dA)20	pGL3 promoter	AGACATGCCTAGACATGCCT	(dA)20.(dT)20
Sequences of qPCR and CHIP primers from 5´ to 3´.
qRT-PCR
NAT10_QF	CGCGCGAATTCACTCAAGCAATTGTA
NAT10_QR	CCTGCAAGCTCTCCTTCAACT
NFAT5_QF	TCACCATCATCTTCCCACCT
NFAT5_QR	CTGCAATAGTGCATCGCTGT
STAG2_QF	ACGGAAAGTGGTTGAGGG
STAG2_QR	GTGGAGGTGAGTTGTGGTGT
p21-F	CCTCAAATCGTCCAGCGACCTT
p21-R	CATTGTGGGAGGAGCTGTGAAA
BAX-F	GCCCTTTTGCTTCAGGGTTT
BAX-R	TCCAATGTCCAGCCCATGAT
MAPK9-Q-F	ATGACCCCTTACGTGGTGACA
MAPK9-Q-R	CATGATGCAACCCACTGACC
INSR_QF15	CGGCCTCTACAACCTGATGAA
INSR_QR15	TACGGGACCAGTCGATAGTGG
MCC_QF	AATAAACGTCTCCAGCAAACAGA
MCC_QR	CGTTCCTCATAGCGAAGTGTC
ENOX1-QF	CTCCTGGGTGTAAGACCGTG
ENOX1-QR	ACCGCACTGTTCAAAGACTTC
TP53-Q1:	CCGCAGTCAGATCCTAGCG
TP53-Q2:	AATCATCCATTGCTTGGGACG
GAPDHQF	TGCACCACCAACTGCTTAGC
GAPDHQR	GGCATGGACTGTGGTCATGAG
CHIP primers
BT3 REV	CGCAATTAACCCTCACTAAAG
BT7 FOR	GCGCGTAATACGACTCACTA
RV3	CTA GCA AAA TAG GCT GTC CC
GL2-r	CTT TAT GTT TTT GGC GTC TTC C
p21-chipF	GCACTCTTGTCCCCCAGGCT
p21-chipR	GGTCTCCTGTCTCCTACCAT
MCC-chipR	GGAGCAGGTGTCAAGGACAA
MCC-chipF	GCTGGCAAGCTCTAATTGTG
Nat10_CHIP_F	CAA GCC TCC TTA CCA TCT CT
Nat10_CHIP_R	GCC ATG ATG GAG CAA TGT G
siRNA
siRNA-p53-1	TAG ATT ACC ACT GGA GTC TT
siRNA-p53-2	GAC TCC AGT GGT AAT CTA TT
controlsiRNA	sc-37007 (Santa Cruz Biotechnology)
