# Supplementary material for: p53 Specifically Binds Triplex DNA In Vitro and in Cells
Source: PLoS One. 2016 Dec 1;11(12):e0167439. doi: 10.1371/journal.pone.0167439 (PMC5131957; doi:10.1371/journal.pone.0167439)
Supplement: S2 Table — Positions of lower stringency p53CON sequences with 2 mismatches are shown in parentheses. Genome coordinates refer to human genome sequence hg38 annotation. (XLSX) [file pone.0167439.s009.xlsx]

## Sheet: List1
S2 Table		Tabulated positions of identified p53CON and longest T.A.T triplex sequences relative to the transcription start site of the given RefSeq transcript.
		Positions of lower stringency p53CON sequences with 2 mismatches are shown in parentheses.
		Genome coordinates refer to human genome sequence hg38 annotation.
		name	chrom	txStart	strand	p53CON.positions	P53CONs	TAT.triplex	triplex.length	Refseq.name
	1	ABCG5	chr2	43838819	-	-2638,-1341,-434,+1793	4	(-2135,-2095)	41	NM_022436
	2	BMS1	chr10	42782506	+	-4118,-2482,-270	3	(-3460,-3420)	41	NM_014753
	3	DDX54	chr12	113185479	-	-3615,-3322,-2183,-1286,+1199	5	(+405,+445)	41	NM_001111322
	4	INSR	chr19	7294302	-	+2069,-1189,-1378	3	(-763,-805)	43	NM_000208
	5	MAPK9	chr5	180292071	-	-4384,+15,+841	3	(-1983,-1943)	41	NM_139069
TAT-triplex (p53-net)	6	MAK16	chr8	33485167		-4623,-1860,-866,-181,-33	5	(-4094,4053)	42	NM_032509
	7	MCCC1	chr3	183099587	-	-1740	4	(+648+689)	42	NM_020166
	8	MCC	chr5	113294915	-	+1028,+1899	2	(-1431,-1378)	54	NM_002387
	9	MIB1	chr18	21741329	+	-4770,-3453,-3195,-172,147,+867,+1315	7	(-2522,-2462)	61	NM_020774
	10	NAT10	chr11	34105564	+	+521	1	(-1829,-1789)	41	NM_001144030
	11	NFAT5	chr16	69565966	+	-3878,-2797,-1564	3	(-4960,-4918)	43	NM_138714
	12	PEX12	chr17	35578637	-	-428,-1675	2	(+2002,+2027)	41	NM_000286
	13	PIK3R4	chr3	130746852	-	+28,+878	2	(-1927,-1882)	47	NM_014602
	14	PSMB2	chr1	35641551	-	-4517,-1262,+1641	3	(-2100,-2057)	44	NM_001199779
	15	STAG2	chrX	123960560	+	-2535, -757	2	(+42,+82)	41	NM_001042749
	16	TGIF1	chr18	3449413	+	-5045,-1975,-1819,-1672,-661,-477,+1821	7	(-3607,-3578)	30	NM_001278682
	17	ACY1	chr3	51983284	+	-4150,-3927,-2040,-7,+442,+1330	6	(-1389,-1349)	41	NM_000666
	18	AP2B1	chr17	35587263	+	-4261,-2756,-633,-114,+1179	5	(-4857,-4817)	41	NM_001030006
	19	ARHGEF3	chr3	57079308	-	-3784,-1368,1280,+1730	4	(+845,+885)	41	NM_001128615
	20	ATP13A1	chr19	19663694	-	-3693,-2852,+917,+1943	4	(-30,+12)	43	NM_020410
TAT-triplex (isolated)	21	BMPR1B	chr4	95051679	+	-4466,-4157,-3329,-2540,-146,+603	6	(-2259,-2209)	51	NM_001256793
	22	CEP126	chr11	101915015	+	-4449,-1157,-956,+1954	4	(-3920,-3874)	47	NM_020802
	23	CRB3	chr19	6464249	+	-1887,-1659	2	(-3015,-2968)	48	NM_174881
	24	ENOX1	chr13	43786980	-	-3639,-1174,-115	3	(+1263,+1309)	47	NM_017993
	25	FAIM3	chr1	206921890	-	+1595,+2344,+2432,+3140,+3356,+3418,+3530	7	(+3569,+3611)	43	NM_001193338
	26	FAM212B	chr1	111739424	-	-3468,-3036,-1864,-723,-41,+704,+1917	7	(-1107,-1062)	46	NM_019099
	27	GDPD1	chr17	59220467	-	-1728,-328	2	(-1407,-1378)	40	NM_182569
	28	GSTO2	chr10	104275129	+	-3591,-3403,-8,+98,+857	5	(-2541,-2499)	43	NM_001191015
	29	GUCA1C	chr3	108953830	-	-3362,-2825,-2718,-2153,-877,+1412	6	(-1024,+1063)	40	NM_005459
	30	LAPTM4B	chr8	97775581	+	-4455	1	(-4067,-4027)	41	NM_018407
	31	LTC4S	chr5	179793985	+	-4524,1549,+527	3	(-2884,-2839)	46	NM_145867
	32	MICB	chr6	31498050	+	-3355,-2083,-1865	3	(+397,+433)	37	NM_001289161
	33	NKX2-5	chr5	173235312	-	-4274,-2179,-735,+1754	4	(-2503,-2463)	41	NM_001166175
	34	NMB	chr15	84658571	-	-4373,+86,+2150	3	(+1109,+1149)	41	NM_021077
	35	PF4	chr4	73982124	-	-4224,-857,+1099	3	(-2617,-2573)	45	NM_002619
	36	PNMAL2	chr19	46495912	-	-670	1	(+927,+967)	41	NM_020709
	37	SCAF4	chr21	31732118	-	-1905,1345,-300,-208,+1832	5	(+998,+1038)	41	NM_001145445
	38	SLC22A16	chr6	110476641	+	-2326,+1724	2	(-1900,-1860)	41	NM_033125
	39	SLC25A23	chr19	6459770	-	-125,+103	2	(-1252,-1205)	48	NM_024103
	40	THAP7	chr22	21002115	-	-4248,+259,+2037	3	(-262,-217)	46	NM_030573
	41	UBASH3A	chr21	42403862	+	-2944,-1141,-766,-610,+374	5	(-4507,-4461)	47	NM_001243467
	42	ZNF773	chr19	57499854	+	-4647,-2581,-2370	3	(-4128,-4085)	44	NM_001304336
	43	ZNF80	chr3	114237578	-	-4616,-4057,-2845,-927,-681	5	(-2331,+2371)	41	NM_007136
